# Supplementary material for: Whom to Groom and for What? Patterns of Grooming in Female Barbary Macaques (Macaca sylvanus)
Source: PLoS One. 2015 Feb 10;10(2):e0117298. doi: 10.1371/journal.pone.0117298 (PMC4323340; doi:10.1371/journal.pone.0117298)
Supplement: S1 Table — (XLS) [file pone.0117298.s001.xls]

## Sheet: List1
TABLE S1. Grooming rate (per hour of observation) in season 1
acter	athene	makeup	emily	sandy	livia	mercedes	princess	artemis	lea	tris	posh	punta	blondini	april	artist	sophie	ruth
athene		0	1.19612	0.159405	0.163577	0	0.161812	0	0	0	0	0	0	0	0	0	0
makeup	0.450644		0.356371	0	0.0327869	0.032538	0.356757	0	0	0	0	0	0	0	0	0.0324675	0
emily	0.226293	0.0323974		0.128342	0.0987925	0	0	0	0	0.0327869	0	0	0	0.0320513	0	0	0
sandy	0.031881	0.0958466	0.192513		0.0974026	0	0.578158	0.0318471	0	0	0	0	0	0	0	0	0
livia	0.0981461	0.0655738	0.0329308	0.422078		0	0.0659341	0	0	0	0	0	0.0328587	0	0	0	0
mercedes	0	0.0976139	0	0.0644468	0.0330761		0	0	0	0	0	0	0	0.0643777	0	0	0.0328587
princess	0.38835	0.227027	1.49837	1.31692	0.0659341	0		0.0646552	0	0	0	0	0	0	0.0319489	0	0.0327511
artemis	0.0962567	0.0321543	0	0.0636943	0	0.0324324	0		0	0	0	0	0	0	0.158395	0	0.357143
lea	0.127796	0.128068	0.160772	0.0317125	0.195228	0	0.0321888	0		0.12959	0	0	0	0.031679	0	0.0644468	0
tris	0.0325733	0	0	0.0323276	0.0331858	0	0	0	0		0.161638	0.0986842	0	0.322928	0.0321543	0	0
posh	0	0	0	0.0316456	0	0.128894	0	0.0636943	0	0.387931		0	0	0.0948367	0	0	0.0645161
punta	0	0	0	0.0321888	0.0660793	0	0	0	0.258065	0	0		0.618893	0	0	1.60305	0
blondini	0	0.0646552	0.0974026	0.0640342	0.0657174	0	0	0	0.0641711	0	0	0.553746		0	0	0.292842	0
april	0.0318471	0	0	0.0632244	0	0.257511	0	0	0	2.03445	0.442571	0	0		0.0943396	0	0.0644468
artist	0.0317125	0.0635593	0.0638298	0.125918	0.0322928	0.0641026	0.0319489	0.031679	0	0.160772	0.188877	0	0	0.283019		0.0319829	1.37968
sophie	0	0.194805	0.0326087	0.0321543	0	0	0.0652884	0	0.322234	0	0	2.06107	0.32538	0	0		0
ruth	0	0	0	0	0	0.525739	0.131004	0.324675	0	0.164835	0.225806	0	0	0.354458	0.930481	0
Females are ordered according to the social hierarchy based on normalised David`s score in season 1
