# Supplementary material for: Whom to Groom and for What? Patterns of Grooming in Female Barbary Macaques (Macaca sylvanus)
Source: PLoS One. 2015 Feb 10;10(2):e0117298. doi: 10.1371/journal.pone.0117298 (PMC4323340; doi:10.1371/journal.pone.0117298)
Supplement: S2 Table — (XLS) [file pone.0117298.s002.xls]

## Sheet: List1
TABLE S2. Grooming rate (per hour of observation) in season 2
acter	makeup	athene	emily	sandy	livia	princess	mercedes	artemis	tris	posh	lea	april	artist	punta	blondini	ruth	sophie
makeup		0.108499	0	0.0361664	0.215208	0.252252	0.0359712	0	0	0	0	0	0	0	0	0	0
athene	0.470163		0.290698	0.0722022	0	0.179856	0	0	0	0	0	0	0	0	0	0	0
emily	0.21842	0.363372		0.0363372	0.0720721	0.144823	0	0	0	0	0	0	0	0	0	0	0
sandy	0.0723327	0.0722022	0.109012		0	0.0719424	0	0	0	0	0	0	0	0	0	0	0
livia	0.107604	0	0.036036	0.28643		0	0.14245	0	0	0	0.0359066	0	0	0	0	0	0
princess	0.108108	0.395683	0.181028	0.467626	0		0.0357782	0	0	0	0	0	0	0	0	0	0
mercedes	0.107914	0.0359066	0	0.143627	0.178063	0.0357782		0	0	0	0	0.0367242	0	0	0	0.036036	0
artemis	0	0	0.184911	0.110213	0.0728597	0	0		0	0.040568	0	0	0.184706	0	0	0.0737463	0
tris	0	0	0	0	0	0	0	0		0.245801	0	0.341426	0	0	0	0.111607	0
posh	0	0	0	0	0	0	0.039557	0.040568	0.0409668		0	0	0	0	0	0	0
lea	0	0.144823	0.0364431	0	0.10772	0	0	0	0	0		0	0	0	0.0358166	0	0
april	0	0	0	0	0.0366166	0	0	0.037594	0.113809	0.122399	0		0	0	0	0	0
artist	0.0363636	0.217786	0.0365364	0	0.107991	0.0361664	0	0.184706	0.0745434	0	0	0.0742666		0	0	2.84153	0.0365631
punta	0	0	0	0	0	0	0	0	0	0	0	0	0		0.326679	0	1.36784
blondini	0.0357782	0	0.107836	0.0714286	0.10627	0.0711744	0	0	0	0	0.143266	0	0	0.798548		0	0.143885
ruth	0.0362976	0	0	0.0724638	0.107797	0	0.288288	0.184366	0.0372024	0.0399521	0	0.185322	1.67577	0	0		0
sophie	0.0364299	0	0	0.0727273	0.108186	0.0724638	0	0	0	0	0.401167	0	0	1.47874	0.0719424	0
Females are ordered according to the social hierarchy based on normalised David`s score in season 2
