# Supplementary material for: Whom to Groom and for What? Patterns of Grooming in Female Barbary Macaques (Macaca sylvanus)
Source: PLoS One. 2015 Feb 10;10(2):e0117298. doi: 10.1371/journal.pone.0117298 (PMC4323340; doi:10.1371/journal.pone.0117298)
Supplement: S3 Table — (XLS) [file pone.0117298.s003.xls]

## Sheet: List1
TABLE S3. Grooming time (minutes per hour of observation) in season 1
acter	athene	makeup	emily	sandy	livia	mercedes	princess	artemis	lea	tris	posh	punta	blondini	april	artist	sophie	ruth
athene		0	5.49696	0.570886	0.448667	0	1.65457	0	0	0	0	0	0	0	0	0	0
makeup	1.89689		1.88265	0	0.048	0.462801	2.24804	0	0	0	0	0	0	0	0	0.00980392	0
emily	0.851185	0.683871		0.536076	0.620667	0	0	0	0	0.0911894	0	0	0	0.00505263	0	0	0
sandy	0.230499	1.74839	0.95987		0.0666667	0	1.96043	0.0801282	0	0	0	0	0	0	0	0	0
livia	0.785169	1.15806	0.037744	1.3		0	0.0847826	0	0	0	0	0	0.0161987	0	0	0	0
mercedes	0	3.27613	0	1.00316	0.01		0	0	0	0	0	0	0	0.523579	0	0	0.0381579
princess	0.790291	0.518065	8.0564	7.06709	0.546667	0		0.283974	0	0	0	0	0	0	0.0137787	0	0.00789474
artemis	0.551872	0.753548	0	0.337342	0	0.846827	0		0	0	0	0	0	0	1.29332	0	2.67763
lea	0.703514	0.767742	0.216703	0.612658	1.98533	0	0.112826	0		0.268943	0	0	0	0.0189474	0	0.0601307	0
tris	0.212704	0	0	0.507595	0.113333	0	0	0	0		0.721519	0.134934	0	0.723158	0.219207	0	0
posh	0	0	0	0.170886	0	1.83151	0	0.371795	0	1.03744		0	0	0.101053	0	0	0.0953947
punta	0	0	0	0.0632911	0.0886667	0	0	0	3.85042	0	0		2.40842	0	0	5.95229	0
blondini	0	0.674839	2.52169	0.655063	0.9	0	0	0	0.737288	0	0	2.56834		0	0	1.09869	0
april	0.156688	0	0	0.263924	0	2.66783	0	0	0	7.57137	2.73418	0	0		0.240501	0	0.0328947
artist	0.41797	3.14387	0.808243	1.93228	0.07	1.12123	1.42043	0.130128	0	3.187	1.86835	0	0	1.38		0.200654	8.93158
sophie	0	3.03871	0.0175705	0.270886	0	0	0.141522	0	2.84746	0	0	6.56135	0.964147	0	0		0
ruth	0	0	0	0	0	4.8302	0.681522	1.62692	0	0.462555	0.879747	0	0	2.03053	3.18601	0
Females are ordered according to the social hierarchy based on normalised David`s score in season 1
