# Supplementary material for: Whom to Groom and for What? Patterns of Grooming in Female Barbary Macaques (Macaca sylvanus)
Source: PLoS One. 2015 Feb 10;10(2):e0117298. doi: 10.1371/journal.pone.0117298 (PMC4323340; doi:10.1371/journal.pone.0117298)
Supplement: S4 Table — (XLS) [file pone.0117298.s004.xls]

## Sheet: List1
TABLE S4. Grooming time (minutes per hour of observation) in season 2
acter	makeup	athene	emily	sandy	livia	princess	mercedes	artemis	tris	posh	lea	april	artist	punta	blondini	ruth	sophie
makeup		0.144304	0	0.0101266	0.994261	0.316396	0.0330935	0	0	0	0	0	0	0	0	0	0
athene	3.05353		1.00908	0.212274	0	0.489209	0	0	0	0	0	0	0	0	0	0	0
emily	1.3138	2.53525		0.0218023	0.409009	0.077118	0	0	0	0	0	0	0	0	0	0	0
sandy	0.669801	0.117329	0.133358		0	0.0881295	0	0	0	0	0	0	0	0	0	0	0
livia	0.408895	0	0.0677477	0.868958		0	0.418803	0	0	0	0.00897666	0	0	0	0	0	0
princess	0.0461261	1.78849	0.257784	2.02338	0		0.0797853	0	0	0	0	0	0	0	0	0	0
mercedes	0.664388	0.516338	0	1.12101	0.714031	0.305903		0	0	0	0	0.0146897	0	0	0	0.127207	0
artemis	0	0	2.60355	0.539309	0.248452	0	0		0	0.131034	0	0	0.516439	0	0	0.135324	0
tris	0	0	0	0	0	0	0	0		0.273658	0	0.719272	0	0	0	0.0985863	0
posh	0	0	0	0	0	0	0.270174	0.173631	0.097501		0	0	0	0	0	0	0
lea	0	2.15387	0.0156706	0	0.917415	0	0	0	0	0		0	0	0	0.167264	0	0
april	0	0	0	0	0.108751	0	0	0.0169173	0.0940819	0.596899	0		0	0	0	0	0
artist	0.0101818	2.38475	0.12532	0	0.682145	0.0650995	0	0.552272	0.269102	0	0	0.0638693		0	0	6.31803	0.117733
punta	0	0	0	0	0	0	0	0	0	0	0	0	0		0.576044	0	1.68503
blondini	0.379964	0	0.601366	0.7875	0.354942	0.212811	0	0	0	0	0.208453	0	0	1.49619		0	0.219784
ruth	0.0108893	0	0	0.197464	0.90442	0	1.31495	0.647493	0.0119048	0.250899	0	0.652706	3.19964	0	0		0
sophie	0.0284153	0	0	0.0145455	0.671475	0.0253623	0	0	0	0	2.59774	0	0	2.76451	0.0744604	0
Females are ordered according to the social hierarchy based on normalised David`s score in season 2
