# Supplementary material for: Whom to Groom and for What? Patterns of Grooming in Female Barbary Macaques (Macaca sylvanus)
Source: PLoS One. 2015 Feb 10;10(2):e0117298. doi: 10.1371/journal.pone.0117298 (PMC4323340; doi:10.1371/journal.pone.0117298)
Supplement: S5 Table — (XLS) [file pone.0117298.s005.xls]

## Sheet: List1
TABLE S5. Correlations among friendship measurements based on contact, proximity, approach and grooming. (data from season 1)
	Contact F	Proximity F	Approach F	Groom F
Contact F		0.72	0.73	0.77
Proximity F			0.76	0.77
Approach F				0.83
Groom F
Pearson correlation, p<0.01 in bold, with Holm adjustment for multiple testing
