# Supplementary material for: Whom to Groom and for What? Patterns of Grooming in Female Barbary Macaques (Macaca sylvanus)
Source: PLoS One. 2015 Feb 10;10(2):e0117298. doi: 10.1371/journal.pone.0117298 (PMC4323340; doi:10.1371/journal.pone.0117298)
Supplement: S8 Table — (XLS) [file pone.0117298.s008.xls]

## Sheet: List1
TABLE S8. Friendship matrix based on time spent in contact (data season 2)
	makeup	athene	emily	sandy	livia	princess	mercedes	artemis	tris	posh	lea	april	artist	punta	blondini	ruth	sophie
makeup		7.30705	0	1.41587	1.40316	5.40302	0.234386	0	0	0	0.236514	0	0	0	0	0	0
athene	5.90746		2.68001	1.33244	0.377285	3.60034	0	0	0	0	0.381558	0	1.72091	0	0	0	0
emily	0	4.49012		3.85305	1.27277	5.43377	0	0	0	0	0	0	0	0	0.95029	0	0
sandy	2.23377	2.60018	4.48788		1.10562	4.44239	0	0.756587	0	0	0	0	0.373565	0	0	0	0
livia	3.99304	1.32803	2.67403	1.99428		0	0	0	0	0	0	0	0	0.673061	0	4.66903	0.668509
princess	5.11019	4.21197	3.79421	2.66319	0		0.220443	0	0	0	0	0	0	0	0	0	0
mercedes	3.18677	0	0	0	0	3.16895		0	0	0	0	3.25637	0	0	0	6.38791	0
artemis	0	0	0	1.09245	0	0	0		0	0.603136	0	2.23636	8.23124	0	0	3.83681	0
tris	0	0	0	0	0	0	0	0		5.60866	0	10.3913	0	0	0	0	0
posh	0	0	0	0	0	0	0	1.22162	9.86066		0	4.91772	0	0	0	0	0
lea	1.32929	2.65255	0	0	0	0	0	0	0	0		0	0	0	0	0	12.0182
april	0	0	0	0	0	0	0.54957	2.25265	9.08553	2.44566	0		0.55596	0	0	1.11063	0
artist	0	2.91438	0	0.324188	0	0	0	4.94714	0	0	0	0.331727		0	0	7.15653	0.32604
punta	0	0	0	0	0.242648	0	0	0	0	0	0	0	0		0.241552	0	15.5158
blondini	0	0	5.99492	0	0	0	0	0	0	0	0	0	0	2.01185		0	7.99323
ruth	0	0	0	0	2.76158	0	0.790802	2.83492	0	0	0	0.814682	8.79801	0	0		0
sophie	0	0	0	0	0.201315	0	0	0	0	0	1.8325	0	0.204076	12.9605	0.801645	0
Females are ordered according to the social hierarchy based on normalised David`s score in season 2
